# Supplementary material for: Pax1a-EphrinB2a pathway in the first pharyngeal pouch controls hyomandibular plate formation by promoting chondrocyte formation in zebrafish
Source: Front Cell Dev Biol. 2025 Mar 5;13:1482906. doi: 10.3389/fcell.2025.1482906 (PMC11919851; doi:10.3389/fcell.2025.1482906)
Supplement: Supplementary file 2 [file Table1.xlsx]

## Sheet: Catalogue
Supplementary Table 1
Pax1a-EphrinB2a pathway in the first pharyngeal pouch controls hyomandibular plate formation by promoting chondrocyte formation in zebrafish
Catalogue
1. Raw count data related in Figure.2
2. Raw count data related in Figure.3
3. Raw count data related in Figure.4
4. Raw count data related in Figure.5
5. Raw count data related in Figure.7
6. Raw count data related in Figure.8
7. Raw count data related in Supplementary Figure.4

## Sheet: Data Fig.2
Figure 2. Requirement of pax1a in hyomandibular cartilage development. Raw count data related in Figure 2K
Fig. 2B	Fig. 2D	Fig. 2E	Fig. 2I
n=58	n=32	n=40	n=33
Wild type	pax1a-/- (Weak)	pax1a-/- (Severe)	pax1a-/-;pax1b-/-
139	134	104	53
171	112	127	94
154	125	120	73
132	126	82	86
139	116	92	91
131	109	122	82
137	102	99	60
142	137	120	76
161	109	98	102
151	133	117	89
129	149	76	91
136	119	116	68
149	120	93	65
134	105	140	79
115	109	80	79
114	139	102	71
115	100	123	75
171	137	93	62
140	134	117	111
143	131	140	64
131	119	126	98
135	148	131	99
140	140	120	79
127	142	80	111
119	152	129	113
109	99	95	95
113	139	114	94
129	100	106	71
143	104	103	75
125	125	127	86
122	102	135	73
117	134	93	95
154		105	82
120		128
148		121
147		98
139		91
158		117
149		135
127		109
130
146
142
139
143
140
116
139
152
144
136
161
135
116
142
160
163
131

## Sheet: Data Fig.3
Figure 3. Rescue of the defects in the first pouch and hyomandibular cartilage in pax1 double mutants with an enforced expression of pax1a at 16 hpf. Raw count data related in Figure 3F
Fig. 3B	Fig. 3D
n=63	n=61
pax1a-/-;pax1b-/-	pax1a-/-;pax1b-/-;Tg(hsp70l;Pax1a)
51	96
66	60
61	100
58	111
55	122
50	137
63	114
63	76
60	114
67	79
68	66
52	102
67	91
74	68
81	109
62	75
61	121
69	95
80	56
61	98
64	91
61	75
54	117
59	52
69	110
82	100
76	88
78	81
75	100
68	75
86	113
78	79
70	103
79	68
85	93
79	72
89	91
75	89
94	64
69	111
99	76
96	97
85	124
93	103
94	81
84	73
86	124
103	91
54	70
49	96
70	99
67	100
75	105
62	95
69	93
60	77
56	78
60	73
80	74
83	74
85	106
65
80

## Sheet: Data Fig.4
Figure 4. Rescue of the defects in the hyomandibular cartilage in pax1 double mutants with an enforced expression of pax1a at 36 hpf. Raw count data related in Figure 4F
Fig. 4B	Fig. 4D
n=103	n=149
pax1a-/-;pax1b-/-	pax1a-/-;pax1b-/-;Tg(hsp70l;Pax1a)
85	66
75	72
42	48
74	57
64	77
78	65
55	64
78	87
58	80
58	102
65	67
67	95
72	65
74	73
81	85
73	76
41	72
56	94
72	63
71	93
83	88
69	84
79	69
68	88
61	72
73	75
55	54
59	86
77	59
88	83
66	56
68	59
81	117
63	95
71	116
80	100
72	96
67	85
92	112
68	101
68	108
78	95
75	97
78	96
59	111
69	106
61	117
71	108
78	92
66	88
76	103
79	96
74	98
67	80
79	57
77	103
80	100
73	89
85	97
84	125
73	80
89	73
57	76
71	58
66	64
66	45
59	45
82	57
72	53
62	34
46	56
74	48
43	51
85	65
69	42
68	50
57	80
67	78
69	86
80	86
79	78
72	75
92	93
89	79
91	82
68	83
92	87
64	75
78	74
69	81
84	75
76	61
82	80
93	84
85	58
108	73
97	66
62	44
75	82
52	56
62	67
75	68
77	49
	64
	51
	68
	55
	63
	52
	115
	87
	102
	85
	86
	103
	73
	89
	75
	85
	73
	89
	87
	71
	82
	74
	49
	73
	65
	63
	66
	49
	81
	87
	73
	77
	94
	77
	62
	106
	97
	78
	55
	86
	103
	110
	53
	92
	74
	96

## Sheet: Data Fig.5
Figure 5. Loss of skeletogenic mesenchyme in the anterior region of developing hyomandibular plate in pax1a mutants. Raw count data related in Figure 5I and N
Fig. 5I : BrdU assay					Fig. 5N : Lysotracker
Fig. 5E	Fig. 5F	Fig. 5G	Fig. 5H		Fig. 5J	Fig. 5K	Fig. 5L	Fig. 5M
n=46	n=14	n=31	n=15		n=55	n=64	n=41	n=27
Wild type	pax1a-/-	Wild type	pax1a-/-		Wild type	pax1a-/-	Wild type	pax1a-/-
12	8	2	4		0	0	0	0
1	8	3	5		0	0	0	0
10	12	6	2		0	1	1	3
10	11	6	5		0	0	0	2
11	9	3	5		0	0	0	2
7	9	5	4		0	0	0	0
11	7	3	4		0	0	1	1
7	7	4	3		0	0	0	0
10	2	6	5		1	0	0	0
11	2	3	4		0	0	0	1
11	2	5	2		0	0	0	3
6	15	4	6		0	0	1	4
9	7	7	7		0	0	0	0
8	9	3	3		0	0	0	1
7		6	5		0	0	0	0
11		6			1	0	0	0
12		7			0	0	3	1
11		7			0	0	0	0
13		6			0	0	3	0
11		5			0	0	0	0
8		5			1	0	0	0
10		6			0	0	0	0
8		4			0	0	2	0
10		2			0	0	0	1
10		7			0	0	0	1
12		3			0	2	0	1
7		6			0	0	0	0
8		5			0	0	0
7		6			0	2	0
12		5			0	0	0
2		5			0	0	0
5					0	0	0
7					0	0	1
9					0	0	0
6					0	0	0
11					0	0	0
2					0	0	0
7					0	0	0
9					0	0	0
5					0	0	0
11					0	0	0
14					0	0
7					0	1
7					1	0
7					0	0
8					0	0
					0	2
					0	0
					0	0
					0	0
					0	0
					0	0
					0	1
					0	0
					0	0
						0
						0
						0
						0
						0
						0
						0
						0
						0

## Sheet: Data Fig.7
Figure 7. Requirement of Pax1a-EphrinB2a in the first pouch for hyomandibular plate development. Raw count data related in Figure 7F and G
Fig. 7F		Fig. 7G
n=27	n=67	n=43	n=53
pax1a-/-;pax1b-/-	Pax1a;pax1a-/-;pax1b-/-	pax1a-/-;pax1b-/-	Efnb2a;pax1a-/-;pax1b-/-
73	98	66	63
58	43	75	79
62	99	59	83
84	76	90	89
64	113	85	82
62	76	77	96
51	119	55	63
63	91	68	100
80	80	70	82
53	88	65	63
77	55	33	72
74	64	80	66
82	100	85	71
44	99	74	57
82	44	92	64
77	59	70	106
60	85	34	84
59	100	80	58
75	77	54	119
55	49	66	89
40	86	87	68
59	71	50	70
91	109	55	74
52	68	72	71
58	74	85	87
69	70	71	96
77	66	96	97
	66	78	108
	104	58	70
	89	72	63
	76	51	79
	103	61	81
	74	96	51
	98	83	96
	107	93	75
	82	84	86
	78	52	102
	104	48	66
	94	66	73
	85	42	94
	100	50	98
	108	41	64
	87	54	83
	90		106
	94		57
	74		103
	83		100
	80		88
	87		64
	92		36
	82		78
	95		65
	92		97
	51
	97
	89
	108
	107
	68
	81
	106
	114
	78
	94
	100
	102
	127

## Sheet: Data Fig.8
Figure 8. Requirement of Pax1a-EphrinB2a after pouch formation in hyomandibular plate development. Raw count data related in Figure 8F
Fig. 8B	Fig. 8D
n=83	n=80
pax1a-/-;pax1b-/-	pax1a-/-;pax1b-/-;Tg(hsp70l;Efnb2a)
71	103
68	107
67	78
79	84
65	74
103	122
73	64
93	70
95	97
69	88
62	111
94	69
58	122
108	73
83	109
72	85
80	98
70	110
91	85
79	98
57	106
96	105
82	112
119	100
111	72
78	107
48	94
72	117
51	93
69	82
95	108
89	92
121	55
59	78
57	87
80	57
80	87
44	91
47	120
81	101
63	95
62	95
69	50
77	64
88	100
71	88
90	60
87	94
70	105
47	85
75	79
98	71
100	84
110	77
99	98
80	109
84	123
82	82
80	85
69	87
75	74
64	101
84	89
63	63
68	94
78	73
97	91
64	76
113	71
97	63
92	66
81	55
95	86
67	62
94	79
59	89
65	87
62	72
73	84
76	56
49
62
66

## Sheet: Data Fig. S4
Supplementary Figure 4. Validation of the pax1a-dependent cell survival in the dorsal region of the hyoid arch. Raw count data related in Figure S4E
Supplementary Figure. 4E
Fig.S4A	Fig.S4B	Fig.S4C	Fig.S4D
n=42	n=27	n=36	n=40
Wild type	pax1a-/-	Wild type	pax1a-/-
0	0	0	0
0	0	0	0
0	0	0	0
0	0	0	0
0	0	0	0
0	0	0	0
0	0	0	0
0	0	0	0
0	0	0	0
0	1	1	0
0	0	0	0
0	0	0	0
0	0	0	0
0	0	0	0
0	0	0	1
0	0	0	5
0	0	0	0
0	0	1	2
0	0	0	0
0	2	1	0
0	0	0	1
0	0	0	1
0	0	1	2
0	0	1	2
0	0	0	4
0	0	0	1
0	0	0	4
0		0	2
0		0	0
0		0	2
0		0	0
0		0	1
0		0	5
0		0	5
0		0	0
0		0	1
0			5
0			1
0			0
0			0
0
0
